# Supplementary material for: Adaptative Up-Regulation of PRX2 and PRX5 Expression Characterizes Brain from a Mouse Model of Chorea-Acanthocytosis
Source: Antioxidants (Basel). 2021 Dec 29;11(1):76. doi: 10.3390/antiox11010076 (PMC8772732; doi:10.3390/antiox11010076)
Supplement: Supplementary file 1 [file antioxidants-11-00076-s001.zip]

Archive with 1 entries (1 files):
- antioxidants-1513647-supplementary.pdf
